# Supplementary material for: Identification of a B-Cell Epitope in the VP3 Protein of Senecavirus A
Source: Viruses. 2021 Nov 18;13(11):2300. doi: 10.3390/v13112300 (PMC8621820; doi:10.3390/v13112300)
Supplement: Supplementary file 1 [file viruses-13-02300-s001.zip]

Archive with 1 entries (1 files):
- viruses-1441625-supplementary.pdf
